# Supplementary material for: Contrasting epigenetic control of transgenes and endogenous genes promotes post-transcriptional transgene silencing in Arabidopsis
Source: Nat Commun. 2021 May 13;12:2787. doi: 10.1038/s41467-021-22995-3 (PMC8119426; doi:10.1038/s41467-021-22995-3)
Supplement: Supplementary file 3 — Supplementary Data 1 [file 41467_2021_22995_MOESM3_ESM.xlsx]

## Sheet: Summary
Supplementary Data 1. Summary of Differentially Methylated Regions (DMR) detected in 6b4 jmj14, 6b4 nac50 nac52 and 6b4 ibm1, as compared to 6b4 WT
	DMRs
	Hyper mCG	Hypo mCG	Hyper mCHG	Hypo mCHG	Hyper mCHH	Hypo mCHH
6b4 jmj14	57	98	1	6	211	469
6b4 nac50 nac52	144	271	1	63	412	788
6b4 ibm1	291	187	9820	54	272	1969

## Sheet: hyperCGjmj14
Hyper mCG DMRs in 6b4 jmj14
Chr1	165000	165400	AT1G01450	Gene
Chr1	255800	256000	AT1TE00820	TE
Chr1	1507700	1508000	AT1G05200	Gene
Chr1	2785000	2785200	AT1G08730	Gene
Chr1	9037600	9038000	AT1G26130	Gene
Chr1	9454000	9454200	9451750-9455368	Intergenic
Chr1	10318200	10318500	AT1G29480	Gene
Chr1	10334800	10335200	AT1G29560	Gene
Chr1	11142200	11142500	AT1G31175	Gene
Chr1	11147000	11147300	AT1G31200	Gene
Chr1	11263500	11263900	AT1G31470	Gene
Chr1	11564500	11564800	AT1G32140	Gene
Chr1	11652000	11652200	AT1G32300	Gene
Chr1	12560300	12560500	12559082-12561909	Intergenic
Chr1	12735700	12735900	AT1TE41510	TE
Chr1	13604500	13604900	13603144-13606762	Intergenic
Chr1	13810400	13810600	AT1TE45260	TE
Chr1	13966300	13966500	13966394-13966453,AT1TE45840,AT1TE45845	Intergenic,TE
Chr1	13980300	13980600	AT1TE45895	TE
Chr1	19963400	19964100	AT1G53480,AT1G53490	Gene
Chr1	21067600	21067800	AT1TE69570	TE
Chr1	24940500	24941000	24940530-24942188,AT1TE81920	Intergenic,TE
Chr2	33300	33500	AT2TE00030,AT2TE00035	TE
Chr2	9548000	9548200	AT2G22480	Gene
Chr2	12151500	12151800	12150502-12153294	Intergenic
Chr3	3017500	3017900	AT3G09830	Gene
Chr3	3240800	3241100	AT3G10420	Gene
Chr3	3860600	3860900	AT3G12120	Gene
Chr3	4868100	4868400	AT3G14510	Gene
Chr3	5249200	5249400	AT3G15518	Gene
Chr3	11761000	11761200	11758470-11761176,AT3TE48970	Intergenic,TE
Chr3	16206800	16207000	16206243-16207004	Intergenic
Chr4	6021500	6022000	AT4G09510	Gene
Chr4	8849300	8849500	AT4G15480	Gene
Chr4	9761000	9761300	9760340-9761260,AT4TE44210	Intergenic,TE
Chr4	10084000	10084200	AT4G18240	Gene
Chr4	11492800	11493000	AT4G21630	Gene
Chr4	14174900	14175200	AT4G28710	Gene
Chr4	14834400	14834700	AT4G30310	Gene
Chr4	15910800	15911200	AT4G32970	Gene
Chr4	16094300	16094700	AT4G33440	Gene
Chr4	16444100	16444300	AT4G34390	Gene
Chr4	16998600	16998800	AT4G35890	Gene
Chr4	18534800	18535100	AT4G39960	Gene
Chr5	1817900	1818100	1817505-1820132	Intergenic
Chr5	3541600	3541800	3541133-3542320	Intergenic
Chr5	4058800	4059100	AT5G12850	Gene
Chr5	4965100	4965500	AT5G15280	Gene
Chr5	5189000	5189200	AT5G15890	Gene
Chr5	6648800	6649200	AT5G19670	Gene
Chr5	6679800	6680000	AT5G19760	Gene
Chr5	21636400	21636600	AT5G53320	Gene
Chr5	22628600	22628900	AT5TE81425	TE
Chr5	22708900	22709200	AT5G56070	Gene
Chr5	24332200	24332500	AT5G60520	Gene
Chr5	25710300	25710700	AT5G64270	Gene
Chr5	25914200	25914500	AT5G64820	Gene

## Sheet: hypoCGjmj14
Hypo mCG DMRs in 6b4 jmj14
Chr1	879100	879300	AT1G03520	Gene
Chr1	995300	995500	AT1G03905	Gene
Chr1	3541100	3541300	AT1G10680	Gene
Chr1	3978000	3978300	AT1G11780	Gene
Chr1	4561400	4561800	AT1G13310	Gene
Chr1	5244500	5245000	AT1G15240	Gene
Chr1	6357500	6357900	AT1G18470	Gene
Chr1	6770100	6770400	6768717-6773302	Intergenic
Chr1	7065900	7066100	7065178-7066493	Intergenic
Chr1	7175000	7175300	AT1G20690	Gene
Chr1	8096600	8096800	AT1G22880	Gene
Chr1	8335600	8335900	AT1G23480	Gene
Chr1	9130400	9130700	AT1G26390	Gene
Chr1	9756900	9757100	AT1G28000	Gene
Chr1	10098600	10098800	10096374-10103158	Intergenic
Chr1	10424900	10425200	AT1G29770	Gene
Chr1	11271700	11271900	AT1G31480,AT1G31490	Gene
Chr1	11466900	11467200	AT1G31930	Gene
Chr1	12076400	12076700	12076104-12076730	Intergenic
Chr1	12148700	12148900	AT1G33480	Gene
Chr1	12211100	12211300	AT1G33700	Gene
Chr1	12504300	12504500	AT1G34300	Gene
Chr1	12551800	12552100	AT1G34370	Gene
Chr1	12606600	12606800	AT1G34470	Gene
Chr2	4507600	4507800	4507592-4508417	Intergenic
Chr2	14915800	14916200	14916135-14916723,AT2G35500	Gene,Intergenic
Chr3	3018000	3018300	AT3G09830	Gene
Chr3	3721600	3721800	AT3G11770	Gene
Chr3	3861000	3861200	AT3G12120	Gene
Chr3	4572800	4573100	AT3G13880	Gene
Chr3	11585800	11586200	11585241-11587319	Intergenic
Chr3	15864600	15864800	15864532-15866039	Intergenic
Chr3	23357600	23358000	AT3G63220	Gene
Chr4	625200	625800	AT4G01470	Gene
Chr4	661500	661700	AT4TE03410,AT4TE03415	TE
Chr4	782700	782900	AT4G01820	Gene
Chr4	5987600	5988100	AT4TE25200	TE
Chr4	6620700	6621100	AT4G10760	Gene
Chr4	8098500	8099000	AT4G14030	Gene
Chr4	8511900	8512200	AT4G14830,AT4G14840	Gene
Chr4	9268400	9268700	AT4G16430	Gene
Chr4	10005300	10005600	AT4G18020	Gene
Chr4	10240100	10240300	AT4G18600	Gene
Chr4	10431800	10432100	AT4G19040	Gene
Chr4	10442100	10442400	AT4G19050	Gene
Chr4	10668600	10668900	AT4G19580	Gene
Chr4	11140600	11141100	AT4G20800	Gene
Chr4	11173100	11173400	AT4G20860	Gene
Chr4	11348000	11348500	AT4G21326	Gene
Chr4	11502900	11503200	AT4G21650	Gene
Chr4	11829400	11829600	11829041-11829915	Intergenic
Chr4	11987900	11988100	AT4G22820	Gene
Chr4	12140500	12140700	AT4G23180	Gene
Chr4	12240100	12240500	AT4G23440	Gene
Chr4	13089900	13090100	AT4G25680	Gene
Chr4	13104100	13104300	AT4G25730	Gene
Chr4	13832800	13833000	AT4G27720	Gene
Chr4	13944300	13944700	AT4G28060	Gene
Chr4	13951800	13952000	AT4G28080	Gene
Chr4	14401800	14402200	AT4G29210	Gene
Chr4	14849800	14850200	AT4G30350	Gene
Chr4	14979700	14979900	14979521-14981186	Intergenic
Chr4	15010400	15010900	AT4G30825	Gene
Chr4	15752900	15753100	AT4G32650	Gene
Chr4	15845000	15845400	AT4G32840	Gene
Chr4	16221100	16221300	AT4G33830	Gene
Chr4	16252700	16252900	16252711-16253815,AT4G33900	Gene,Intergenic
Chr4	16327000	16327200	AT4G34080,AT4G34090	Gene
Chr4	16670800	16671000	AT4G35010	Gene
Chr4	17292500	17292800	AT4G36680	Gene
Chr4	18030500	18031000	AT4G38560	Gene
Chr4	18301100	18301500	AT4G39350	Gene
Chr4	18328000	18328300	AT4G39400	Gene
Chr4	18359800	18360100	AT4G39470	Gene
Chr5	365100	365500	AT5G01950	Gene
Chr5	486900	487100	486434-487272	Intergenic
Chr5	491800	492000	491096-492255	Intergenic
Chr5	839200	839400	839202-839885,AT5G03400	Gene,Intergenic
Chr5	2986600	2986800	AT5G09630	Gene
Chr5	3752100	3752900	3751239-3754249	Intergenic
Chr5	4637800	4638200	AT5G14390	Gene
Chr5	4771800	4772000	AT5G14760	Gene
Chr5	4880400	4880700	AT5G15070	Gene
Chr5	5660500	5660700	AT5G17230	Gene
Chr5	6353400	6353800	AT5G19020	Gene
Chr5	6807700	6807900	AT5G20170	Gene
Chr5	6861900	6862200	AT5G20320	Gene
Chr5	6965400	6965600	AT5G20590	Gene
Chr5	7462400	7462600	7461049-7465996	Intergenic
Chr5	7544500	7544700	AT5G22690	Gene
Chr5	8187100	8187300	8186640-8188560	Intergenic
Chr5	8591400	8591600	8591236-8591407,AT5G24940	Gene,Intergenic
Chr5	8600800	8601100	AT5G24960	Gene
Chr5	9279600	9279800	9279611-9279625,AT5G26673,AT5TE33565	Gene,Intergenic,TE
Chr5	14594400	14594600	14594384-14594447,AT5TE52460	Intergenic,TE
Chr5	22629400	22629600	AT5TE81425	TE
Chr5	22975200	22975600	AT5G56810	Gene
Chr5	24399800	24400200	AT5G60690	Gene

## Sheet: hyperCHGjmj14
Hyper mCHG DMRs in 6b4 jmj14
Chr5	6403300	6403600	AT5TE23185	TE

## Sheet: hypoCHGjmj14
Hypo mCHG DMRs in 6b4 jmj14
Chr1	7974300	7974500	7974385-7975779,AT1TE25645	Intergenic,TE
Chr1	25449700	25450000	AT1G67870	Gene
Chr2	12773700	12774200	12770579-12773884,AT2TE55860	Intergenic,TE
Chr2	13717300	13717600	13716929-13717665	Intergenic
Chr4	5987900	5988300	AT4TE25200	TE
Chr4	14979400	14979800	14979521-14981186,AT4G30740	Gene,Intergenic

## Sheet: hyperCHHjmj14
Hyper mCHH DMRs in 6b4 jmj14
Chr1	3342700	3343000	AT1TE10865	TE
Chr1	5657500	5657900	5657736-5657737,AT1TE18285,AT1TE18290	Intergenic,TE
Chr1	6657200	6657400	6655609-6657260,AT1G19260	Gene,Intergenic
Chr1	6658300	6658600	AT1G19260	Gene
Chr1	6707700	6707900	AT1TE21710	TE
Chr1	7722300	7722500	AT1TE24850	TE
Chr1	8457200	8457400	AT1TE27295	TE
Chr1	8733200	8733500	8733277-8734570,AT1TE28175	Intergenic,TE
Chr1	8870100	8870300	8869748-8870368	Intergenic
Chr1	10347800	10348200	AT1G29620,AT1TE33455	Gene,TE
Chr1	11241700	11242100	11241774-11241775,11242082-11243191,AT1TE36345,AT1TE36350	Intergenic,TE
Chr1	11835700	11836000	AT1G32720,AT1TE38350	Gene,TE
Chr1	12175900	12176100	AT1TE39515	TE
Chr1	12424900	12425100	12423456-12425561	Intergenic
Chr1	12959800	12960100	AT1G35320,AT1TE42250	Gene,TE
Chr1	13565400	13565600	AT1TE44385	TE
Chr1	14215800	14216200	AT1TE46665	TE
Chr1	14720700	14721100	14717861-14746646	Intergenic
Chr1	14726800	14727000	14717861-14746646	Intergenic
Chr1	14735100	14735300	14717861-14746646	Intergenic
Chr1	15028200	15028500	15009586-15038155	Intergenic
Chr1	15032700	15033100	15009586-15038155	Intergenic
Chr1	15035600	15035900	15009586-15038155	Intergenic
Chr1	15487300	15487500	AT1TE51045	TE
Chr1	15610300	15610600	15609514-15610518,AT1TE51355	Intergenic,TE
Chr1	16123400	16123600	AT1TE53095	TE
Chr1	16199400	16199700	AT1TE53395	TE
Chr1	16597300	16597500	AT1TE54710	TE
Chr1	17666100	17666300	17666250-17666251,AT1TE58650,AT1TE58655	Intergenic,TE
Chr1	18287300	18287500	AT1TE60595	TE
Chr1	18746700	18747100	AT1TE62140	TE
Chr1	18894900	18895300	AT1TE62585	TE
Chr1	19909200	19909400	19909195-19909342,AT1TE65815	Intergenic,TE
Chr1	20312200	20312400	AT1G54420,AT1TE67110	Gene,TE
Chr1	20979500	20979900	AT1TE69285	TE
Chr1	21470600	21471000	21470628-21471749,AT1TE70855	Intergenic,TE
Chr1	21471300	21471600	21470628-21471749	Intergenic
Chr1	22163700	22164100	22163874-22163875,AT1TE73175,AT1TE73180	Intergenic,TE
Chr1	22743100	22743300	22742979-22744207	Intergenic
Chr1	22890500	22890700	22889452-22893101	Intergenic
Chr1	23068200	23068400	23065848-23069555	Intergenic
Chr1	23710100	23710300	AT1G63870,AT1TE78070	Gene,TE
Chr1	24908400	24908600	AT1TE81825	TE
Chr1	25162700	25163000	AT1TE82600	TE
Chr1	25641600	25641900	25641849-25642734,AT1TE84070	Intergenic,TE
Chr1	26197100	26197300	26195695-26197498	Intergenic
Chr1	28994400	28994600	28993170-28994619	Intergenic
Chr1	29378300	29378500	AT1TE96100	TE
Chr1	29379400	29380300	29379561-29387795,AT1TE96100	Intergenic,TE
Chr2	914000	914300	AT2TE04085	TE
Chr2	1048900	1049300	AT2TE04675	TE
Chr2	1399300	1399500	AT2TE06405	TE
Chr2	1781900	1782100	AT2TE08225	TE
Chr2	1792400	1792600	1792479-1792480,AT2TE08260,AT2TE08265	Intergenic,TE
Chr2	2707700	2707900	AT2TE11985,AT2TE12020	TE
Chr2	2965300	2965700	AT2TE12930	TE
Chr2	5565500	5565700	AT2TE22505	TE
Chr2	5568800	5569200	AT2TE22505	TE
Chr2	5588800	5589000	5588937-5589103,AT2TE22565	Intergenic,TE
Chr2	5765700	5765900	AT2TE23435	TE
Chr2	5799800	5800200	5800033-5800102,AT2TE23575,AT2TE23580	Intergenic,TE
Chr2	6330900	6331100	AT2TE25840	TE
Chr2	6350600	6350800	6350123-6351159	Intergenic
Chr2	7017700	7017900	AT2TE28565	TE
Chr2	7206700	7206900	AT2TE29365	TE
Chr2	7583300	7583500	AT2TE31215	TE
Chr2	7813800	7814100	AT2TE32315	TE
Chr2	8218000	8218200	8218161-8218676,AT2TE34180	Intergenic,TE
Chr2	8911100	8911400	8910535-8911860	Intergenic
Chr2	9311700	9311900	AT2TE39505	TE
Chr2	10353100	10353300	10352539-10354209	Intergenic
Chr2	10436700	10436900	AT2TE44750	TE
Chr2	10465600	10465800	10465689-10465714,10465780-10465781,AT2TE44885,AT2TE44890,AT2TE44895	Intergenic,TE
Chr2	10996800	10997000	AT2TE47365	TE
Chr2	11623700	11623900	11623633-11623910	Intergenic
Chr2	12801700	12802000	AT2TE55980	TE
Chr2	12812800	12813000	AT2TE56035	TE
Chr2	16537600	16537800	16537318-16541026	Intergenic
Chr2	18655000	18655400	AT2TE84695	TE
Chr2	19172200	19172600	AT2TE87285	TE
Chr2	19414100	19414500	AT2TE88480	TE
Chr3	1170200	1170400	1170315-1170594,AT3TE04910	Intergenic,TE
Chr3	2258900	2259100	AT3TE09500	TE
Chr3	2259700	2260100	AT3TE09505	TE
Chr3	3965300	3965500	AT3TE16695	TE
Chr3	4727800	4728000	4722498-4728234	Intergenic
Chr3	7804900	7805200	AT3G22142	Gene
Chr3	7805500	7805700	AT3G22142,AT3TE32775	Gene,TE
Chr3	8542800	8543200	AT3TE35825	TE
Chr3	8843000	8843200	AT3TE37060	TE
Chr3	9256900	9257100	AT3TE38660	TE
Chr3	9558900	9559100	AT3TE39890	TE
Chr3	9610100	9610400	AT3TE40125	TE
Chr3	10008400	10008700	10008498-10008501,AT3TE41650,AT3TE41655	Intergenic,TE
Chr3	10066600	10066800	AT3TE41915	TE
Chr3	10522100	10522300	AT3TE43700	TE
Chr3	10938000	10938200	10937832-10938648	Intergenic
Chr3	11055900	11056200	AT3TE45980	TE
Chr3	11142100	11142300	11142228-11142305,AT3TE46335	Intergenic,TE
Chr3	11181400	11181600	AT3TE46520	TE
Chr3	11562500	11562900	AT3TE48120	TE
Chr3	12603000	12603200	12602948-12603157,AT3TE51885	Intergenic,TE
Chr3	13475800	13476100	AT3TE54855	TE
Chr3	13478400	13478900	AT3TE54865	TE
Chr3	15187700	15187900	AT3TE61725	TE
Chr3	15294800	15295200	15294078-15294855,15294941-15294942,AT3TE62185,AT3TE62190	Intergenic,TE
Chr3	15477100	15477500	AT3TE62720	TE
Chr3	15541900	15542100	AT3TE62940	TE
Chr3	15611900	15612100	15612022-15612193,AT3TE63115	Intergenic,TE
Chr3	15613500	15613700	15613492-15614133	Intergenic
Chr3	15619600	15619800	AT3TE63155	TE
Chr3	15635100	15635300	AT3TE63215	TE
Chr3	15714000	15714300	AT3TE63540	TE
Chr3	16039000	16039200	16037995-16039020,AT3TE64915	Intergenic,TE
Chr3	16181900	16182100	16182004-16182243,AT3TE65535	Intergenic,TE
Chr3	16185800	16186000	16184168-16186089	Intergenic
Chr3	16240900	16241100	AT3TE65810	TE
Chr3	16269000	16269800	AT3TE65875,AT3TE65930	TE
Chr3	16353200	16353500	AT3TE66215	TE
Chr3	16593500	16593700	AT3TE67305	TE
Chr3	16603600	16603800	AT3TE67325	TE
Chr3	16700000	16700400	16700160-16700465,AT3TE67660	Intergenic,TE
Chr3	16787700	16788000	16787744-16787851,AT3TE68000,AT3TE68005	Intergenic,TE
Chr3	17429900	17430100	AT3TE70635	TE
Chr3	18062500	18062800	18062633-18062634,AT3TE73225,AT3TE73230	Intergenic,TE
Chr3	18070000	18070200	18069892-18070093,AT3TE73260	Intergenic,TE
Chr3	18795700	18796000	AT3TE76225	TE
Chr3	20309800	20310000	20309967-20310327,AT3TE82555	Intergenic,TE
Chr3	20353400	20353600	AT3TE82720	TE
Chr3	20539600	20539800	20539067-20540380	Intergenic
Chr3	20726200	20726500	AT3TE84280	TE
Chr3	21329400	21329600	21327874-21330182	Intergenic
Chr3	22112900	22113200	22111609-22112933,AT3TE90030	Intergenic,TE
Chr4	77100	77300	75384-78866	Intergenic
Chr4	173600	174000	172843-174062	Intergenic
Chr4	632600	632900	AT4TE03295	TE
Chr4	1212000	1212200	1212013-1214815,AT4TE06200	Intergenic,TE
Chr4	1438200	1438700	1436200-1440146	Intergenic
Chr4	1488400	1488600	AT4G03380,AT4TE07570	Gene,TE
Chr4	2073500	2073800	AT4TE09825	TE
Chr4	2366300	2367300	2365522-2367566	Intergenic
Chr4	2735500	2735700	2735014-2735506,AT4TE12760	Intergenic,TE
Chr4	3223200	3223400	AT4TE14760	TE
Chr4	4208300	4208500	4208317-4208775,AT4TE18155	Intergenic,TE
Chr4	4340200	4340400	AT4TE18470	TE
Chr4	4773700	4773900	AT4TE19915	TE
Chr4	5130000	5130500	AT4TE21295	TE
Chr4	5393800	5394000	AT4TE22535	TE
Chr4	5486200	5486600	AT4TE22970	TE
Chr4	5560000	5560300	5558966-5560079,AT4TE23290	Intergenic,TE
Chr4	5561400	5561800	5561744-5561745,5561766-5561767,AT4TE23300,AT4TE23305,AT4TE23310	Intergenic,TE
Chr4	6167800	6168300	6168279-6168296,AT4TE26070,AT4TE26075	Intergenic,TE
Chr4	6529600	6529800	AT4TE27915	TE
Chr4	7688700	7689100	AT4TE33665	TE
Chr4	7820300	7820700	AT4TE34305	TE
Chr4	7944800	7945200	7942898-7944932,7945148-7946155,AT4TE34950	Intergenic,TE
Chr4	8421400	8421600	AT4TE37370	TE
Chr4	9688000	9688200	AT4TE43835	TE
Chr4	9910800	9911100	AT4TE44990	TE
Chr4	9911600	9912000	AT4TE44990	TE
Chr4	9927900	9928100	9928054-9928678,AT4TE45055	Intergenic,TE
Chr4	9955900	9956400	AT4TE45190	TE
Chr4	10591900	10592200	AT4TE48435	TE
Chr4	11845200	11845400	AT4G22485	Gene
Chr4	11963500	11963700	AT4G22770,AT4TE55390	Gene,TE
Chr4	12384600	12384800	12384496-12384763,AT4TE57580	Intergenic,TE
Chr4	13473100	13473300	AT4G26730	Gene
Chr4	14250800	14251000	14250994-14251214,AT4TE67455	Intergenic,TE
Chr4	16705600	16705800	16703325-16708552	Intergenic
Chr5	250800	251000	250963-251814,AT5TE00870	Intergenic,TE
Chr5	1896700	1896900	AT5TE06875	TE
Chr5	2040700	2040900	AT5G06640	Gene
Chr5	2143200	2143400	AT5G06920	Gene
Chr5	3161600	3162000	3161708-3166439,AT5G10100	Gene,Intergenic
Chr5	4208100	4208300	AT5G13200,AT5TE15240	Gene,TE
Chr5	5113400	5113800	5113135-5113823	Intergenic
Chr5	5644000	5644200	AT5G17165	Gene
Chr5	5801800	5802000	AT5TE20980	TE
Chr5	7154400	7154600	AT5TE25870	TE
Chr5	8398100	8398300	8395302-8400177	Intergenic
Chr5	8928900	8929100	AT5TE32355	TE
Chr5	9102300	9102600	9101636-9103179	Intergenic
Chr5	9187300	9187500	AT5TE33235	TE
Chr5	9253000	9253200	AT5TE33455	TE
Chr5	9563700	9564000	AT5TE34730	TE
Chr5	9752100	9752300	AT5G27606,AT5TE35420	Gene,TE
Chr5	9996900	9997100	AT5TE36395	TE
Chr5	10025600	10025900	10025382-10025640,AT5TE36495	Intergenic,TE
Chr5	10480200	10480400	10480089-10480207,AT5TE38215	Intergenic,TE
Chr5	12569100	12569300	12569138-12569139,AT5TE44530,AT5TE44535	Intergenic,TE
Chr5	13633200	13633400	AT5TE48505	TE
Chr5	14971500	14971800	14971312-14971996	Intergenic
Chr5	14985000	14985200	AT5TE54045	TE
Chr5	15491000	15491200	AT5TE56030	TE
Chr5	15636300	15636700	AT5TE56560	TE
Chr5	15717100	15717300	AT5TE56770	TE
Chr5	17850800	17851000	AT5TE64455	TE
Chr5	18934800	18935000	AT5TE68140	TE
Chr5	19526300	19526500	19524698-19526341,AT5TE70265	Intergenic,TE
Chr5	19823100	19823300	AT5TE71350	TE
Chr5	19891100	19891300	19890145-19891196,AT5TE71590	Intergenic,TE
Chr5	20281000	20281400	AT5TE73035	TE
Chr5	21697200	21697400	21697095-21698963	Intergenic
Chr5	22534400	22534600	AT5TE81100	TE
Chr5	22620900	22621200	AT5TE81390	TE
Chr5	23130000	23130200	23130148-23130149,AT5TE83195,AT5TE83200	Intergenic,TE
Chr5	23662400	23662600	AT5TE85095	TE
Chr5	23774300	23774500	23773780-23774322,AT5TE85500	Intergenic,TE
Chr5	24186400	24186600	AT5TE87010	TE
Chr5	25845200	25845400	AT5TE93020	TE
Chr5	25905100	25905400	AT5TE93215	TE

## Sheet: hypoCHHjmj14
Hypo mCHH DMRs in 6b4 jmj14
Chr1	433200	433500	AT1TE01405	TE
Chr1	758800	759100	AT1TE02465	TE
Chr1	1194900	1195100	AT1TE03900	TE
Chr1	3892300	3892500	3890811-3892580	Intergenic
Chr1	3980800	3981000	3980956-3981248,AT1G11785	Gene,Intergenic
Chr1	4093200	4093500	4091432-4093261,4093293-4093294,AT1TE13305,AT1TE13310	Intergenic,TE
Chr1	4094200	4094400	AT1TE13310	TE
Chr1	4110300	4110600	AT1TE13365	TE
Chr1	4111700	4112800	AT1TE13375	TE
Chr1	4326400	4326600	4326333-4326739	Intergenic
Chr1	4770400	4770600	AT1TE15445	TE
Chr1	5098900	5099200	5099142-5099572,AT1TE16500	Intergenic,TE
Chr1	5700200	5700400	5699769-5702753	Intergenic
Chr1	5958900	5959100	AT1TE19270	TE
Chr1	6156600	6156800	AT1TE19910	TE
Chr1	6173400	6173600	6173222-6177617	Intergenic
Chr1	6743600	6743800	AT1TE21805	TE
Chr1	7393200	7393400	7392513-7393252,AT1TE23835	Intergenic,TE
Chr1	7974000	7974600	7974385-7975779,AT1TE25645	Intergenic,TE
Chr1	8169800	8170000	AT1TE26305	TE
Chr1	8290500	8290900	8290535-8290536,8290584-8290585,AT1TE26725,AT1TE26730,AT1TE26735	Intergenic,TE
Chr1	8471900	8472100	8472049-8472050,AT1TE27335,AT1TE27340	Intergenic,TE
Chr1	8488700	8489100	AT1TE27390	TE
Chr1	8497400	8497700	8496566-8498803	Intergenic
Chr1	8812500	8812700	AT1G25097	Gene
Chr1	9175700	9175900	AT1TE29570	TE
Chr1	9384200	9384400	AT1TE30240	TE
Chr1	9626700	9627100	9626004-9627572	Intergenic
Chr1	9690000	9690200	AT1TE31190	TE
Chr1	9754800	9755200	9753952-9756656	Intergenic
Chr1	9925100	9925500	9924488-9926836	Intergenic
Chr1	10330000	10330200	10328105-10330514	Intergenic
Chr1	10363000	10363400	10363358-10370278,AT1TE33490	Intergenic,TE
Chr1	10527100	10527300	AT1TE34015	TE
Chr1	11129000	11129200	AT1G31163	Gene
Chr1	11301400	11301700	11299527-11301592,AT1TE36560	Intergenic,TE
Chr1	11722000	11722400	AT1TE37975	TE
Chr1	11818300	11818700	AT1TE38300	TE
Chr1	12097300	12097700	12097457-12097458,12097550-12097551,AT1TE39215,AT1TE39220,AT1TE39225	Intergenic,TE
Chr1	12328700	12329100	AT1TE40090	TE
Chr1	12818200	12818400	12816250-12818273,AT1TE41745	Intergenic,TE
Chr1	12876200	12876400	AT1TE41905	TE
Chr1	13126900	13127100	13125264-13127113	Intergenic
Chr1	13166200	13166400	AT1TE42975	TE
Chr1	13181200	13181600	AT1TE43030	TE
Chr1	13185900	13186100	AT1TE43040	TE
Chr1	13192400	13192600	13192359-13192743	Intergenic
Chr1	13357300	13357700	13357312-13360592,AT1TE43695	Intergenic,TE
Chr1	13510200	13510600	AT1TE44230	TE
Chr1	13513600	13513800	AT1TE44230	TE
Chr1	13544600	13544800	13544699-13545795,AT1TE44330	Intergenic,TE
Chr1	13728000	13728300	13728135-13730391,AT1TE44980	Intergenic,TE
Chr1	13903300	13903600	13903529-13903928,AT1TE45620	Intergenic,TE
Chr1	13916300	13916700	AT1TE45695	TE
Chr1	14679000	14679200	14674639-14714187	Intergenic
Chr1	14728800	14729500	14717861-14746646	Intergenic
Chr1	14892700	14892900	AT1TE48830	TE
Chr1	15019300	15019700	15009586-15038155	Intergenic
Chr1	15122700	15122900	AT1TE49560	TE
Chr1	15541400	15541600	AT1TE51155	TE
Chr1	15635500	15635700	AT1TE51465	TE
Chr1	15804200	15804400	AT1TE52025	TE
Chr1	16095200	16095900	AT1TE52985	TE
Chr1	16455300	16455500	AT1TE54255	TE
Chr1	16525800	16526000	AT1TE54480	TE
Chr1	16599400	16599800	AT1TE54720	TE
Chr1	16645800	16646000	16641748-16646732	Intergenic
Chr1	16673600	16673800	AT1G43950,AT1TE54960,AT1TE54965	Gene,TE
Chr1	16722300	16722600	AT1TE55255	TE
Chr1	16773500	16773800	16773744-16774264,AT1TE55425	Intergenic,TE
Chr1	16855100	16855300	AT1TE55795	TE
Chr1	17201600	17202000	AT1TE57015,AT1TE57020	TE
Chr1	17267000	17267300	17266536-17267055,AT1TE57235	Intergenic,TE
Chr1	17281900	17282100	17279719-17282825	Intergenic
Chr1	17335500	17335700	17334406-17335849	Intergenic
Chr1	17690300	17690500	AT1TE58740	TE
Chr1	17695700	17695900	17693867-17698655	Intergenic
Chr1	17710600	17710800	17710775-17711491,AT1TE58820	Intergenic,TE
Chr1	17840700	17841000	17840805-17842303,AT1TE59230	Intergenic,TE
Chr1	18135900	18136100	AT1TE60120	TE
Chr1	18164000	18164200	18164074-18164439,AT1TE60185	Intergenic,TE
Chr1	18450300	18450500	18450393-18450394,AT1TE61145,AT1TE61150	Intergenic,TE
Chr1	18859300	18859600	18858812-18860036	Intergenic
Chr1	18887800	18888100	18886628-18888153	Intergenic
Chr1	19220000	19220200	AT1TE63680	TE
Chr1	19226300	19226600	19225690-19227119	Intergenic
Chr1	19303800	19304500	19301809-19303912,19304006-19305315,AT1TE63980	Intergenic,TE
Chr1	19380600	19380800	19380747-19380970,AT1TE64170	Intergenic,TE
Chr1	19466200	19466600	AT1TE64445	TE
Chr1	20208200	20208400	20207540-20210873	Intergenic
Chr1	20489600	20490000	AT1TE67670	TE
Chr1	20525300	20525600	20521099-20525708	Intergenic
Chr1	20820100	20820300	AT1TE68760	TE
Chr1	21428200	21428400	AT1TE70735	TE
Chr1	21470200	21470500	21470365-21470452,AT1TE70850,AT1TE70855	Intergenic,TE
Chr1	21637500	21637700	AT1TE71405	TE
Chr1	21710300	21710600	AT1TE71640	TE
Chr1	21823100	21823400	AT1TE72020	TE
Chr1	22166700	22166900	22166471-22167790	Intergenic
Chr1	22261300	22261500	22260715-22261888	Intergenic
Chr1	22828800	22829200	AT1TE75245	TE
Chr1	22887900	22888100	22885053-22888452	Intergenic
Chr1	23297000	23297200	23296870-23297076,AT1TE76785	Intergenic,TE
Chr1	23586500	23586700	23586363-23587005	Intergenic
Chr1	23613600	23613900	23610653-23613636,AT1TE77760	Intergenic,TE
Chr1	24645500	24645700	AT1TE80950	TE
Chr1	24831600	24831900	AT1TE81560	TE
Chr1	24948100	24948400	AT1G66880,AT1TE81950	Gene,TE
Chr1	25180800	25181000	AT1TE82640	TE
Chr1	25660000	25660200	25659273-25661501	Intergenic
Chr1	25697000	25697300	AT1TE84245	TE
Chr1	25973700	25974000	25973271-25975834	Intergenic
Chr1	26140000	26140200	AT1TE85640	TE
Chr1	26371400	26371600	AT1TE86360	TE
Chr1	28703200	28703400	28703305-28703306,AT1TE93910,AT1TE93915	Intergenic,TE
Chr1	28785600	28785900	AT1TE94190	TE
Chr1	28913000	28913300	AT1TE94570	TE
Chr1	29250100	29250300	29249528-29250692	Intergenic
Chr1	29305700	29305900	29305382-29306957	Intergenic
Chr1	29319300	29319500	AT1G77990,AT1TE95910	Gene,TE
Chr1	30200100	30200300	30199537-30200693	Intergenic
Chr1	30253800	30254200	AT1TE98920	TE
Chr2	707800	708000	AT2TE03055	TE
Chr2	825800	826000	825986-825987,AT2TE03635,AT2TE03640	Intergenic,TE
Chr2	904400	904700	904149-904458,904625-904626,904656-905619,AT2TE04060,AT2TE04065	Intergenic,TE
Chr2	933500	933800	AT2TE04145,AT2TE04150,AT2TE04155	TE
Chr2	1085200	1085500	1085478-1085479,AT2TE04865,AT2TE04870	Intergenic,TE
Chr2	1111700	1111900	1111755-1111756,1111809-1111810,AT2TE05015,AT2TE05020,AT2TE05025	Intergenic,TE
Chr2	1126400	1126600	AT2TE05095	TE
Chr2	1270700	1270900	AT2TE05755	TE
Chr2	1314000	1314200	1314083-1314084,1314171-1314172,AT2TE05980,AT2TE05985,AT2TE05990	Intergenic,TE
Chr2	1465900	1466200	1465773-1466772	Intergenic
Chr2	1781500	1781700	1781501-1781546,AT2TE08220,AT2TE08225	Intergenic,TE
Chr2	1882500	1882700	AT2TE08655	TE
Chr2	1982800	1983100	AT2TE09140	TE
Chr2	2114300	2114500	AT2TE09640	TE
Chr2	2284200	2284400	2283783-2284254,AT2TE10515	Intergenic,TE
Chr2	2446500	2446700	2446566-2446761,AT2TE11135	Intergenic,TE
Chr2	2450900	2451200	AT2TE11145	TE
Chr2	2591600	2591900	2591779-2591793,2591838-2591839,AT2TE11635,AT2TE11640,AT2TE11645	Intergenic,TE
Chr2	2923500	2923700	AT2TE12755	TE
Chr2	3952600	3952900	AT2TE16800,AT2TE16825	TE
Chr2	4077900	4078100	AT2TE17230	TE
Chr2	4302700	4303100	AT2TE18055	TE
Chr2	4337800	4338000	4337750-4338180	Intergenic
Chr2	4474100	4474500	4474210-4474211,AT2TE18755,AT2TE18760	Intergenic,TE
Chr2	4476000	4476600	4476280-4476281,4476304-4476305,4476375-4476376,AT2TE18760,AT2TE18765,AT2TE18770,AT2TE18775	Intergenic,TE
Chr2	4836900	4837100	AT2TE20060	TE
Chr2	4913800	4914100	AT2TE20220	TE
Chr2	5057900	5058200	AT2TE20810	TE
Chr2	5557700	5557900	AT2TE22480	TE
Chr2	5598500	5598800	AT2G13450	Gene
Chr2	5737600	5737800	AT2G13770,AT2TE23240	Gene,TE
Chr2	5905500	5905700	AT2TE24045	TE
Chr2	5975600	5975800	AT2TE24335	TE
Chr2	5990400	5990800	AT2TE24385	TE
Chr2	6179300	6179600	6178229-6179751	Intergenic
Chr2	6733000	6733400	6733217-6733566,AT2TE27510	Intergenic,TE
Chr2	7232100	7232300	7232223-7232311,AT2G16676	Gene,Intergenic
Chr2	7242100	7242400	7237749-7244608	Intergenic
Chr2	7278600	7278900	7277233-7278652,AT2TE29680	Intergenic,TE
Chr2	7348300	7348500	AT2TE30005	TE
Chr2	7371100	7371300	AT2G16970	Gene
Chr2	7420800	7421000	AT2TE30430	TE
Chr2	7582700	7582900	AT2TE31215	TE
Chr2	7721400	7721800	7717194-7723103	Intergenic
Chr2	8079500	8079700	8079602-8080503,AT2TE33545	Intergenic,TE
Chr2	8102700	8102900	8102782-8109043,AT2TE33645	Intergenic,TE
Chr2	8560600	8560800	8560625-8560626,8560769-8561844,AT2TE35830,AT2TE35835	Intergenic,TE
Chr2	8914800	8915200	8914842-8915105,8915157-8915420,AT2TE37530,AT2TE37535	Intergenic,TE
Chr2	9059300	9059500	AT2TE38245	TE
Chr2	9289700	9289900	9289536-9291036	Intergenic
Chr2	9550400	9550600	9548566-9552990	Intergenic
Chr2	9559600	9559800	9558494-9560761	Intergenic
Chr2	9594700	9595000	9594765-9595648,AT2TE40890	Intergenic,TE
Chr2	10085500	10085700	10085508-10085509,AT2TE43160,AT2TE43165	Intergenic,TE
Chr2	10842100	10842400	10842130-10842131,AT2TE46570,AT2TE46575	Intergenic,TE
Chr2	10973300	10973700	10972927-10975060	Intergenic
Chr2	11010900	11011100	11010228-11011138	Intergenic
Chr2	11952600	11952800	11952791-11956432,AT2TE52020	Intergenic,TE
Chr2	12410000	12410400	12409373-12413545	Intergenic
Chr2	12773700	12774000	12770579-12773884,AT2TE55860	Intergenic,TE
Chr2	13224000	13224400	AT2TE58010	TE
Chr2	13224900	13225100	AT2TE58010	TE
Chr2	13404400	13404600	13404567-13404776,AT2TE58860	Intergenic,TE
Chr2	13675800	13676000	13675286-13675928,AT2TE60190	Intergenic,TE
Chr2	13717300	13717500	13716929-13717665	Intergenic
Chr2	14386800	14387100	14386669-14387421	Intergenic
Chr2	14392900	14393100	AT2G34110	Gene
Chr2	15110000	15110300	15109773-15110102,AT2TE67240	Intergenic,TE
Chr2	15566800	15567000	15560363-15566814,AT2TE69490	Intergenic,TE
Chr2	15567600	15567900	AT2TE69490	TE
Chr2	16302600	16302800	AT2TE73135	TE
Chr2	16556000	16556200	16545584-16556856	Intergenic
Chr2	16626200	16626600	AT2TE74725	TE
Chr2	17300100	17300400	AT2TE78030	TE
Chr2	17488700	17488900	AT2TE78945	TE
Chr2	17545700	17546000	17545230-17545764,AT2TE79235	Intergenic,TE
Chr2	19235900	19236300	AT2TE87610	TE
Chr2	19323400	19323800	AT2TE88035	TE
Chr3	1031400	1031600	1030605-1031742	Intergenic
Chr3	1166400	1166800	1165765-1167276	Intergenic
Chr3	1571500	1571800	AT3TE06595	TE
Chr3	2816000	2816200	AT3TE11850	TE
Chr3	2849400	2849600	2849289-2850920	Intergenic
Chr3	2919800	2920000	AT3TE12270	TE
Chr3	5137600	5137800	5137318-5138686	Intergenic
Chr3	5744500	5744700	AT3TE24145	TE
Chr3	6344700	6345000	6343178-6344760,6344828-6344890,6344993-6345690,AT3TE26690,AT3TE26695	Intergenic,TE
Chr3	7093900	7094100	7093501-7094073,AT3TE29800	Intergenic,TE
Chr3	7704000	7704200	AT3G21870	Gene
Chr3	7806600	7807400	AT3G22142,AT3TE32785	Gene,TE
Chr3	8101100	8101600	AT3TE33980	TE
Chr3	8129800	8130000	8126907-8129932,AT3TE34105	Intergenic,TE
Chr3	8210000	8210200	AT3TE34430	TE
Chr3	8356900	8357100	8356381-8357585	Intergenic
Chr3	8659900	8660100	8658944-8659993,AT3TE36300	Intergenic,TE
Chr3	8690300	8690600	8690032-8690737	Intergenic
Chr3	8874900	8875100	8875097-8876027,AT3TE37120	Intergenic,TE
Chr3	8883600	8883800	AT3TE37155	TE
Chr3	9327600	9327900	9326437-9327694,AT3TE38960	Intergenic,TE
Chr3	9346500	9346700	9346614-9348346,AT3TE39040	Intergenic,TE
Chr3	9385500	9385700	AT3TE39205	TE
Chr3	9595400	9595700	9595243-9596077	Intergenic
Chr3	9608000	9608300	9607192-9608026,9608085-9608086,AT3TE40120,AT3TE40125	Intergenic,TE
Chr3	9682000	9682200	AT3G26450	Gene
Chr3	9808400	9809200	9809189-9809190,AT3TE40820,AT3TE40825	Intergenic,TE
Chr3	10262300	10262700	10261974-10262345,10262464-10262504,AT3TE42630,AT3TE42635	Intergenic,TE
Chr3	10263800	10264000	10263961-10263962,AT3TE42645,AT3TE42650	Intergenic,TE
Chr3	10300800	10301000	10300250-10301928	Intergenic
Chr3	10339700	10339900	10339605-10339749,AT3TE42960	Intergenic,TE
Chr3	10434200	10434400	10433797-10435057	Intergenic
Chr3	10441400	10441600	10440660-10441530,AT3TE43360	Intergenic,TE
Chr3	10585800	10586000	AT3TE44010	TE
Chr3	10593300	10593600	10590552-10593753	Intergenic
Chr3	10718000	10718400	AT3G28590,AT3TE44540,AT3TE44545	Gene,TE
Chr3	10752100	10752300	AT3TE44695	TE
Chr3	10840400	10840600	10840579-10841358,AT3TE45055	Intergenic,TE
Chr3	10865600	10865800	10865704-10865705,AT3TE45180,AT3TE45185	Intergenic,TE
Chr3	10946400	10946600	10946214-10946430,AT3TE45525	Intergenic,TE
Chr3	11104800	11105100	11103906-11105805	Intergenic
Chr3	11176800	11177000	11176818-11176821,AT3TE46515,AT3TE46520	Intergenic,TE
Chr3	11377000	11377400	AT3TE47400	TE
Chr3	12017800	12018000	12017988-12017989,AT3TE50090,AT3TE50095	Intergenic,TE
Chr3	12242700	12242900	12242206-12242734,AT3TE50735	Intergenic,TE
Chr3	12359400	12359600	AT3TE51195,AT3TE51200	TE
Chr3	12462900	12463100	AT3TE51460	TE
Chr3	12467400	12467600	AT3TE51460,AT3TE51470	TE
Chr3	12668900	12669200	12667826-12668914,12669186-12669318,AT3TE52115	Intergenic,TE
Chr3	13407100	13407300	AT3TE54705	TE
Chr3	13520200	13520500	13520489-13520490,AT3TE55030,AT3TE55035	Intergenic,TE
Chr3	13612900	13613200	AT3TE55355	TE
Chr3	14408600	14409000	AT3TE59100	TE
Chr3	14425400	14425700	AT3TE59155,AT3TE59160	TE
Chr3	14717100	14717400	AT3TE60200	TE
Chr3	15068700	15068900	AT3TE61420	TE
Chr3	15112600	15112800	AT3TE61530	TE
Chr3	15150700	15150900	AT3G43153,AT3TE61640	Gene,TE
Chr3	15158900	15159100	AT3TE61645	TE
Chr3	15188300	15188500	AT3TE61725	TE
Chr3	15250600	15250800	AT3TE62015	TE
Chr3	15271000	15271300	AT3TE62080	TE
Chr3	15330900	15331100	AT3TE62260	TE
Chr3	15501200	15501400	15499327-15502143	Intergenic
Chr3	15635500	15635700	AT3TE63215	TE
Chr3	15798100	15798300	AT3TE63870	TE
Chr3	15818000	15818200	AT3TE63950	TE
Chr3	16052400	16052600	16052521-16052574,AT3TE64960,AT3TE64965	Intergenic,TE
Chr3	16066400	16066600	AT3TE65015	TE
Chr3	16090000	16090300	16089529-16090111,16090132-16090133,AT3TE65120,AT3TE65125	Intergenic,TE
Chr3	16269500	16269900	AT3TE65875,AT3TE65930	TE
Chr3	16334400	16334600	AT3TE66175	TE
Chr3	16335400	16335600	AT3TE66175	TE
Chr3	16395700	16395900	16395880-16396171,AT3TE66400	Intergenic,TE
Chr3	16471100	16471300	AT3TE66765	TE
Chr3	16521900	16522200	AT3TE66965	TE
Chr3	16669700	16669900	16669561-16669866,AT3TE67540	Intergenic,TE
Chr3	16699100	16699400	16699153-16699461,AT3TE67650	Intergenic,TE
Chr3	17087100	17087400	17086534-17087594	Intergenic
Chr3	17147200	17147500	AT3TE69475,AT3TE69480,AT3TE69485	TE
Chr3	17270400	17270600	17269510-17271248	Intergenic
Chr3	17383500	17383700	AT3TE70475,AT3TE70480	TE
Chr3	17775600	17775900	17775587-17775633,AT3TE72000	Intergenic,TE
Chr3	18171100	18171300	AT3TE73685	TE
Chr3	18629800	18630200	AT3G50250,AT3TE75575	Gene,TE
Chr3	18652900	18653100	AT3TE75665	TE
Chr3	18896000	18896200	AT3G50840,AT3TE76625	Gene,TE
Chr3	19134600	19134900	19134447-19135665	Intergenic
Chr3	19428000	19428200	AT3TE78850	TE
Chr3	20764300	20764500	20763161-20766735	Intergenic
Chr3	21694600	21694800	AT3TE88345	TE
Chr3	22058000	22058200	22058180-22058182,AT3TE89820,AT3TE89825	Intergenic,TE
Chr3	22215300	22215600	AT3TE90460	TE
Chr4	371800	372100	AT4TE01930	TE
Chr4	378800	379000	377306-379389	Intergenic
Chr4	630800	631000	628604-631181	Intergenic
Chr4	743200	743500	742428-743216,AT4TE03815	Intergenic,TE
Chr4	848800	849000	846787-850522	Intergenic
Chr4	1063700	1064200	1063610-1064363	Intergenic
Chr4	1090700	1090900	1089644-1090722,AT4TE05545	Intergenic,TE
Chr4	1091400	1091900	AT4TE05550	TE
Chr4	1291700	1292000	1291750-1292523,AT4TE06600	Intergenic,TE
Chr4	1338000	1338300	1337368-1339276	Intergenic
Chr4	1357300	1357500	AT4TE06910	TE
Chr4	1438800	1439100	1436200-1440146	Intergenic
Chr4	1568600	1568900	1568809-1568810,1568874-1568875,AT4TE07985,AT4TE07990,AT4TE07995	Intergenic,TE
Chr4	1861900	1862100	AT4TE09140	TE
Chr4	2032400	2032600	2032444-2033427,AT4TE09670	Intergenic,TE
Chr4	2347000	2347300	2346943-2347227,AT4TE10915	Intergenic,TE
Chr4	2467800	2468100	2467737-2470299	Intergenic
Chr4	2595000	2595300	2595049-2595056,2595192-2596879,AT4TE12160,AT4TE12165	Intergenic,TE
Chr4	2606000	2606400	2605796-2606286,AT4TE12200	Intergenic,TE
Chr4	2663800	2664200	2664199-2664385,AT4TE12445	Intergenic,TE
Chr4	3092800	3093100	AT4TE14295	TE
Chr4	3133600	3133800	3133731-3133734,AT4TE14440,AT4TE14445	Intergenic,TE
Chr4	3768100	3768500	3768130-3768131,AT4TE16650,AT4TE16655	Intergenic,TE
Chr4	3836900	3837200	3836662-3838638	Intergenic
Chr4	4097600	4097800	AT4TE17765	TE
Chr4	4645700	4645900	AT4TE19530	TE
Chr4	4650000	4650400	AT4TE19545	TE
Chr4	5083500	5083900	5083590-5083926,AT4TE21110	Intergenic,TE
Chr4	5257000	5257200	5256705-5257027,AT4TE21900	Intergenic,TE
Chr4	5272400	5272800	AT4TE21910	TE
Chr4	5314500	5314800	5314491-5314905	Intergenic
Chr4	5488700	5488900	AT4TE22970	TE
Chr4	5629900	5630300	5627464-5630039,AT4TE23585	Intergenic,TE
Chr4	5836500	5837200	5837090-5837091,5837182-5837985,AT4TE24535,AT4TE24540	Intergenic,TE
Chr4	5844500	5844700	5844554-5844555,AT4TE24580,AT4TE24585	Intergenic,TE
Chr4	5882700	5882900	5881931-5882856,AT4TE24765	Intergenic,TE
Chr4	5883300	5883500	AT4TE24775	TE
Chr4	5947400	5947700	AT4TE25050	TE
Chr4	5964600	5964900	5964685-5964686,5964814-5964815,AT4TE25080,AT4TE25085,AT4TE25090	Intergenic,TE
Chr4	6115400	6115600	AT4TE25805,AT4TE25810	TE
Chr4	6487500	6487700	6485360-6488517	Intergenic
Chr4	6895100	6895400	AT4G11340,AT4TE29715	Gene,TE
Chr4	6908400	6908600	AT4TE29795	TE
Chr4	6920000	6920200	6919599-6920052,AT4TE29840	Intergenic,TE
Chr4	6943800	6944000	AT4TE29955	TE
Chr4	7058600	7058800	7058637-7058638,AT4G11700,AT4TE30590	Gene,Intergenic,TE
Chr4	7267400	7267600	7267489-7267490,AT4TE31645,AT4TE31650	Intergenic,TE
Chr4	7426100	7426300	AT4TE32330	TE
Chr4	7490500	7490700	AT4TE32660	TE
Chr4	7565100	7565300	7565284-7565285,AT4TE33025,AT4TE33030	Intergenic,TE
Chr4	7688000	7688400	AT4TE33660	TE
Chr4	8252300	8252500	8251998-8252352,AT4TE36530	Intergenic,TE
Chr4	8729000	8729200	AT4TE38980	TE
Chr4	8836600	8836800	AT4G15440,AT4TE39495	Gene,TE
Chr4	9903900	9904100	9903700-9906366	Intergenic
Chr4	9909200	9909400	AT4TE44990	TE
Chr4	9955100	9955400	AT4TE45190	TE
Chr4	9980900	9981100	9980038-9981118	Intergenic
Chr4	10178700	10178900	10176590-10181334	Intergenic
Chr4	10401500	10401800	10400867-10401596,10401746-10401910,AT4TE47490	Intergenic,TE
Chr4	10904500	10904900	10904738-10906508,AT4TE49990	Intergenic,TE
Chr4	11216500	11216700	11216212-11216881	Intergenic
Chr4	11255700	11255900	11255351-11256459	Intergenic
Chr4	11362200	11362400	AT4TE52280	TE
Chr4	11757200	11757400	11757315-11758608,AT4TE54370	Intergenic,TE
Chr4	13124200	13124400	AT4TE61520,AT4TE61525	TE
Chr4	16705400	16705600	16703325-16708552	Intergenic
Chr4	16929300	16929500	16929170-16929943	Intergenic
Chr4	17654900	17655100	AT4TE85270	TE
Chr5	70000	70200	AT5TE00230	TE
Chr5	112800	113000	112311-112966,AT5TE00390	Intergenic,TE
Chr5	486700	487000	486434-487272	Intergenic
Chr5	491800	492000	491096-492255	Intergenic
Chr5	1063800	1064400	AT5TE03880	TE
Chr5	1067500	1067700	AT5TE03885	TE
Chr5	1486700	1486900	AT5TE05390,AT5TE05395	TE
Chr5	1518800	1519100	1519047-1519913,AT5TE05485	Intergenic,TE
Chr5	1816900	1817100	1816409-1817137	Intergenic
Chr5	1877100	1877300	1876782-1877333	Intergenic
Chr5	1898100	1898300	AT5TE06875	TE
Chr5	2559900	2560200	2555519-2560394	Intergenic
Chr5	4208200	4208600	AT5G13200,AT5TE15240	Gene,TE
Chr5	4212300	4212800	AT5TE15240	TE
Chr5	4937100	4937300	AT5TE17840,AT5TE17845	TE
Chr5	5111900	5112100	5111593-5111927,AT5TE18465	Intergenic,TE
Chr5	5220200	5220500	5220422-5220440,AT5TE18895,AT5TE18900	Intergenic,TE
Chr5	5701800	5702200	AT5TE20630	TE
Chr5	6869300	6869700	6869307-6871561,AT5G20320	Gene,Intergenic
Chr5	6915300	6915600	AT5TE25085	TE
Chr5	7035500	7035700	AT5TE25460	TE
Chr5	7056800	7057300	AT5TE25535	TE
Chr5	7057800	7058100	7057389-7057992,AT5TE25540	Intergenic,TE
Chr5	7190300	7190500	7189619-7192239	Intergenic
Chr5	7276600	7276800	7276563-7277183	Intergenic
Chr5	7377900	7378100	7377644-7379199	Intergenic
Chr5	8160600	8161000	AT5TE29530	TE
Chr5	8215900	8216100	AT5TE29690	TE
Chr5	8223900	8224100	8224028-8224146,AT5TE29725	Intergenic,TE
Chr5	8314100	8314500	8314181-8314182,AT5TE30050,AT5TE30055	Intergenic,TE
Chr5	8439900	8440100	8439104-8440694	Intergenic
Chr5	8684400	8685000	8684722-8684761,AT5TE31405,AT5TE31410	Intergenic,TE
Chr5	8745700	8745900	AT5TE31640	TE
Chr5	8769400	8769600	8768011-8769450,AT5TE31745	Intergenic,TE
Chr5	9013500	9013800	9013767-9014082,AT5TE32625	Intergenic,TE
Chr5	9049400	9049900	9048887-9050794	Intergenic
Chr5	9095300	9095500	9094772-9095311,9095497-9096460,AT5TE32885	Intergenic,TE
Chr5	9183100	9183300	AT5TE33235	TE
Chr5	9877500	9877700	9877104-9877729	Intergenic
Chr5	10072100	10072300	10072230-10072240,AT5TE36695,AT5TE36700	Intergenic,TE
Chr5	10210100	10210300	AT5G28237,AT5TE37215	Gene,TE
Chr5	10291700	10292000	10291756-10291930,AT5TE37595,AT5TE37600	Intergenic,TE
Chr5	10764900	10765200	AT5TE39170	TE
Chr5	11763600	11763900	11753871-11763872,AT5TE42320	Intergenic,TE
Chr5	11929000	11929200	11928105-11935195	Intergenic
Chr5	11938000	11938300	AT5TE42710	TE
Chr5	11991900	11992100	AT5TE42860	TE
Chr5	12376500	12376900	AT5TE43935	TE
Chr5	12471200	12471500	AT5TE44205	TE
Chr5	12684500	12684700	12684514-12685005,AT5TE44915	Intergenic,TE
Chr5	13520100	13520300	AT5TE47955	TE
Chr5	13656400	13656600	AT5TE48595	TE
Chr5	13703300	13703700	13703431-13703432,AT5TE48760,AT5TE48765	Intergenic,TE
Chr5	13802900	13803100	AT5TE49150	TE
Chr5	13828700	13828900	AT5TE49300	TE
Chr5	14053100	14053300	AT5TE50110	TE
Chr5	14124000	14124200	14124139-14124140,AT5TE50400,AT5TE50405	Intergenic,TE
Chr5	14589700	14590100	14589834-14589835,14590032-14590166,AT5TE52445,AT5TE52450	Intergenic,TE
Chr5	14594500	14594700	AT5TE52460	TE
Chr5	14602700	14603100	AT5TE52485	TE
Chr5	15003300	15003500	15003226-15004527	Intergenic
Chr5	15106600	15107000	AT5TE54615	TE
Chr5	15184400	15184600	15184582-15184583,AT5TE54925,AT5TE54930	Intergenic,TE
Chr5	15205900	15206200	AT5TE55020	TE
Chr5	15361200	15361400	AT5TE55555	TE
Chr5	15491700	15491900	AT5TE56030	TE
Chr5	15494000	15494200	AT5TE56030	TE
Chr5	15604900	15605100	AT5TE56435	TE
Chr5	15640700	15640900	15640757-15640860,AT5TE56570,AT5TE56575	Intergenic,TE
Chr5	15696600	15696900	AT5TE56685	TE
Chr5	15841200	15841400	15840638-15841462	Intergenic
Chr5	15855600	15856000	15855972-15856053,AT5TE57225	Intergenic,TE
Chr5	15918200	15918400	AT5TE57480	TE
Chr5	16033600	16034000	16033551-16034576	Intergenic
Chr5	16211400	16212000	AT5TE58590	TE
Chr5	17029800	17030200	AT5TE61485	TE
Chr5	17076100	17076300	17075856-17076227,AT5G42635	Gene,Intergenic
Chr5	17085500	17085700	17084108-17085555,AT5TE61705	Intergenic,TE
Chr5	17113300	17113500	17110761-17114098	Intergenic
Chr5	17280000	17280200	17280197-17280785,AT5TE62455	Intergenic,TE
Chr5	17577600	17577800	17577671-17577672,17577731-17577732,AT5TE63545,AT5TE63550,AT5TE63555	Intergenic,TE
Chr5	17742200	17742400	AT5TE64080	TE
Chr5	17852400	17852600	AT5TE64455	TE
Chr5	17890400	17890600	17890586-17890623,AT5TE64590	Intergenic,TE
Chr5	18171400	18172100	AT5TE65460	TE
Chr5	18239100	18239300	18238202-18240259	Intergenic
Chr5	18667300	18667500	18667305-18667376,AT5TE67205,AT5TE67210	Intergenic,TE
Chr5	19027600	19027800	19027770-19028039,AT5TE68450	Intergenic,TE
Chr5	19439400	19439800	AT5TE69940	TE
Chr5	19495900	19496100	AT5TE70155	TE
Chr5	19498800	19499000	AT5TE70175	TE
Chr5	19502000	19502200	AT5G48110,AT5TE70180	Gene,TE
Chr5	19544100	19544400	19544169-19545255,AT5G48190	Gene,Intergenic
Chr5	19672400	19672800	19672478-19672479,AT5TE70795,AT5TE70800	Intergenic,TE
Chr5	20089600	20089800	20082921-20090776	Intergenic
Chr5	20127600	20128000	AT5TE72490	TE
Chr5	21155700	21155900	21154244-21157049	Intergenic
Chr5	21157000	21157200	21154244-21157049,AT5TE76185	Intergenic,TE
Chr5	21670100	21670300	21668894-21670112,AT5TE78055	Intergenic,TE
Chr5	22574700	22575000	22573732-22576611	Intergenic
Chr5	22621600	22621900	22621644-22621645,22621738-22621740,AT5TE81390,AT5TE81395,AT5TE81400	Intergenic,TE
Chr5	22841000	22841200	22841015-22841357,AT5G56380	Gene,Intergenic
Chr5	24002500	24003200	AT5TE86350	TE
Chr5	25924400	25924900	25924201-25924745,AT5TE93295	Intergenic,TE
Chr5	26015400	26015800	AT5TE93635	TE
Chr5	26670500	26670700	26667531-26671423	Intergenic
Chr5	26892300	26892600	AT5TE96875	TE

## Sheet: hyperCGnac50_52
Hyper mCG DMRs in 6b4 nac50 nac52
Chr1	165000	165400	AT1G01450	Gene
Chr1	359500	359700	AT1G02050	Gene
Chr1	441800	442100	AT1G02260	Gene
Chr1	1065600	1065800	AT1G04120	Gene
Chr1	1507200	1507400	AT1G05200	Gene
Chr1	2255700	2255900	AT1G07340	Gene
Chr1	3811800	3812200	AT1G11330	Gene
Chr1	5415400	5415600	AT1G15750	Gene
Chr1	5512700	5513100	AT1G16070	Gene
Chr1	5990900	5991200	AT1G17450	Gene
Chr1	6069600	6069800	AT1G17650	Gene
Chr1	6722100	6722300	6720759-6724573	Intergenic
Chr1	7174900	7175400	AT1G20690	Gene
Chr1	7755300	7755500	AT1G22020	Gene
Chr1	8067100	8067300	AT1G22770	Gene
Chr1	8543800	8544000	8543474-8544250	Intergenic
Chr1	9126900	9127300	AT1G26380,AT1TE29390	Gene,TE
Chr1	9138900	9139100	AT1G26410	Gene
Chr1	10079600	10079900	AT1G28680	Gene
Chr1	10998900	10999300	AT1G30900	Gene
Chr1	11588100	11588300	AT1G32180	Gene
Chr1	12067500	12067700	AT1G33265	Gene
Chr1	12277900	12278200	12277701-12278438	Intergenic
Chr1	12842300	12842500	AT1TE41800	TE
Chr1	16669800	16670200	16669534-16672582	Intergenic
Chr1	17320800	17321200	17321074-17321173,AT1G47250,AT1G47260	Gene,Intergenic
Chr1	17559400	17559600	AT1G47710	Gene
Chr1	17624400	17624600	17621958-17624596,AT1TE58500	Intergenic,TE
Chr1	18064200	18064800	AT1G48840	Gene
Chr1	18419300	18419600	AT1G49760	Gene
Chr1	19359800	19360100	AT1G52060	Gene
Chr1	19441200	19441400	AT1G52191	Gene
Chr1	19749900	19750100	19749851-19751372	Intergenic
Chr1	19899500	19899700	AT1G53340	Gene
Chr1	19963600	19964100	AT1G53480,AT1G53490	Gene
Chr1	19967400	19967600	AT1G53500	Gene
Chr1	21095800	21096400	AT1G56350	Gene
Chr1	21341700	21342300	AT1TE70480	TE
Chr1	26609600	26609800	AT1G70570	Gene
Chr1	27391900	27392200	AT1G72770	Gene
Chr2	145500	145800	144524-145676,AT2G01280	Gene,Intergenic
Chr2	1662200	1662600	AT2G04750	Gene
Chr2	6508800	6509000	6506680-6508853,AT2TE26610	Intergenic,TE
Chr2	16116600	16116800	16115285-16117395	Intergenic
Chr2	18917900	18918100	AT2G45980	Gene
Chr3	247400	247600	AT3G01670	Gene
Chr3	1274600	1274900	AT3G04690	Gene
Chr3	1401800	1402000	AT3G05040	Gene
Chr3	3552300	3552500	AT3G11330	Gene
Chr3	7679600	7679900	7678414-7680106	Intergenic
Chr3	8411300	8411500	AT3G23450,AT3TE35260	Gene,TE
Chr3	8669800	8670100	AT3G23990	Gene
Chr3	9482000	9482300	AT3G25900	Gene
Chr3	10594900	10595300	AT3G28345	Gene
Chr3	10720400	10720700	10718682-10721720	Intergenic
Chr3	10791900	10792100	AT3G28750	Gene
Chr3	11656900	11657100	AT3TE48455,AT3TE48460	TE
Chr3	11662800	11663000	AT3TE48455	TE
Chr3	14192900	14193300	14191250-14195741	Intergenic
Chr3	14946600	14947000	AT3G42860	Gene
Chr3	15501000	15501300	15499327-15502143	Intergenic
Chr3	15514600	15514900	AT3G43600	Gene
Chr3	15664600	15664800	AT3G43810	Gene
Chr3	16204000	16204500	16201639-16204483,AT3TE65625	Intergenic,TE
Chr3	17594400	17594700	AT3G47730	Gene
Chr3	17722300	17722500	AT3G48010	Gene
Chr3	17938700	17938900	AT3G48430	Gene
Chr3	18728500	18728700	18728649-18729054,AT3G50460	Gene,Intergenic
Chr3	19187300	19187500	AT3G51730	Gene
Chr3	20061700	20061900	AT3G54190	Gene
Chr3	20485300	20485600	AT3TE83280	TE
Chr3	20550000	20550200	AT3G55430	Gene
Chr3	20600200	20600400	AT3G55550	Gene
Chr3	20873100	20873300	20872049-20874243	Intergenic
Chr3	20969500	20969800	AT3G56600	Gene
Chr3	22076700	22077000	22076835-22079033,AT3TE89880	Intergenic,TE
Chr3	22544800	22545200	AT3G60961,AT3TE91850,AT3TE91855	Gene,TE
Chr3	23357600	23358300	AT3G63220	Gene
Chr4	153400	153600	AT4G00350	Gene
Chr4	2137600	2137800	2136249-2137729,2137753-2137754,AT4TE10160,AT4TE10165	Intergenic,TE
Chr4	7150300	7150700	AT4G11900	Gene
Chr4	12343900	12344100	AT4G23700	Gene
Chr4	14900200	14900500	AT4G30490	Gene
Chr5	62300	62700	AT5G01180	Gene
Chr5	415000	415400	AT5G02100	Gene
Chr5	810500	810800	AT5G03340	Gene
Chr5	2683300	2683500	AT5G08335	Gene
Chr5	3284500	3284700	AT5G10450	Gene
Chr5	3496800	3497000	AT5G11040	Gene
Chr5	4386000	4386300	AT5G13620	Gene
Chr5	4655200	4655600	AT5G14430	Gene
Chr5	4953700	4954000	AT5G15260	Gene
Chr5	5562900	5563300	AT5G16910	Gene
Chr5	6823100	6823700	AT5G20220	Gene
Chr5	8398400	8398600	8395302-8400177	Intergenic
Chr5	8545200	8545400	AT5G24870	Gene
Chr5	8632900	8633100	AT5G25050	Gene
Chr5	9225100	9225300	AT5TE33350	TE
Chr5	9244100	9244300	AT5G26340	Gene
Chr5	10016000	10016200	AT5G27980	Gene
Chr5	10611900	10612100	10611446-10611971,AT5G28615	Gene,Intergenic
Chr5	10937100	10937400	10936342-10938377	Intergenic
Chr5	13594400	13594600	AT5G35380	Gene
Chr5	13866600	13866900	AT5G35690	Gene
Chr5	14243800	14244200	14243546-14244106,AT5G36200	Gene,Intergenic
Chr5	14696400	14696600	AT5TE52920,AT5TE52940	TE
Chr5	15347900	15348300	AT5G38380	Gene
Chr5	15852600	15852900	AT5G39590	Gene
Chr5	15854000	15854200	AT5G39600	Gene
Chr5	15996200	15996900	AT5G39960	Gene
Chr5	16604200	16604500	AT5G41500	Gene
Chr5	16605500	16605700	AT5TE59955	TE
Chr5	16735000	16735300	AT5G41800	Gene
Chr5	16808000	16808400	AT5G42020	Gene
Chr5	16833900	16834200	AT5G42120	Gene
Chr5	17103200	17103600	AT5G42660	Gene
Chr5	17136400	17136600	AT5G42740	Gene
Chr5	17583300	17583700	AT5G43755	Gene
Chr5	17719900	17720200	AT5G44040	Gene
Chr5	17997300	17997500	AT5TE64935	TE
Chr5	18208600	18209000	AT5G45095	Gene
Chr5	18619000	18619300	18618560-18620299	Intergenic
Chr5	18941700	18941900	AT5G46680	Gene
Chr5	19089400	19089600	AT5G47020	Gene
Chr5	19213100	19213400	AT5G47350	Gene
Chr5	19320300	19320600	AT5G47690	Gene
Chr5	19367600	19368000	AT5G47820	Gene
Chr5	19475800	19476200	AT5G48060	Gene
Chr5	19630100	19630400	AT5G48440	Gene
Chr5	19884100	19884300	AT5G49050	Gene
Chr5	20057500	20057800	AT5G49460	Gene
Chr5	20380400	20380600	AT5G50115	Gene
Chr5	20448700	20449000	AT5G50230	Gene
Chr5	20898600	20898800	20898763-20900977,AT5G51451	Gene,Intergenic
Chr5	21091700	21092000	AT5G51890	Gene
Chr5	21466800	21467000	21466880-21470299,AT5G52920	Gene,Intergenic
Chr5	22629400	22629600	AT5TE81425	TE
Chr5	22975500	22975800	AT5G56810	Gene
Chr5	23247200	23247400	AT5G57380	Gene
Chr5	23361200	23361400	AT5G57670	Gene
Chr5	23387400	23387600	AT5G57710	Gene
Chr5	23820800	23821100	AT5G59010	Gene
Chr5	24031600	24031900	AT5G59650	Gene
Chr5	25884600	25884800	AT5G64740	Gene

## Sheet: hypoCGnac50_52
Hypo mCG DMRs in 6b4 nac50 nac52
Chr1	525900	526200	AT1G02520	Gene
Chr1	532100	532600	AT1G02530	Gene
Chr1	1010300	1010700	AT1G03940	Gene
Chr1	1259000	1259200	AT1G04590	Gene
Chr1	1393600	1393900	AT1G04920	Gene
Chr1	2028700	2029000	AT1G06630	Gene
Chr1	2156900	2157300	2156008-2157095,AT1TE07050	Intergenic,TE
Chr1	2208500	2208800	2208177-2208719,AT1G07200	Gene,Intergenic
Chr1	2415900	2416100	2416036-2416265,AT1TE07880	Intergenic,TE
Chr1	3541100	3541300	AT1G10680	Gene
Chr1	3679600	3679900	AT1G11040	Gene
Chr1	3932800	3933100	3932787-3936019	Intergenic
Chr1	4561400	4561800	AT1G13310	Gene
Chr1	4730800	4731000	4730425-4731056	Intergenic
Chr1	5866600	5866800	AT1G17150	Gene
Chr1	6262700	6263300	6261457-6265416	Intergenic
Chr1	6522400	6522600	AT1G18880	Gene
Chr1	6693000	6693200	AT1G19370	Gene
Chr1	6751800	6752100	AT1G19490	Gene
Chr1	7220000	7220400	AT1G20780	Gene
Chr1	7819300	7819600	AT1G22150	Gene
Chr1	7974200	7974400	7974385-7975779,AT1TE25645	Intergenic,TE
Chr1	7997900	7998300	AT1G22620	Gene
Chr1	9114700	9115100	9114977-9116010,AT1G26340	Gene,Intergenic
Chr1	9756800	9757200	AT1G28000,AT1TE31410	Gene,TE
Chr1	9767200	9767400	AT1G28010	Gene
Chr1	10156600	10156800	10156790-10157494,AT1TE32765	Intergenic,TE
Chr1	10256700	10256900	AT1G29320	Gene
Chr1	10545100	10545500	AT1G30060	Gene
Chr1	10825600	10825800	AT1G30560	Gene
Chr1	10849800	10850000	AT1G30610	Gene
Chr1	10992200	10992500	AT1G30870	Gene
Chr1	11319200	11319500	AT1G31630	Gene
Chr1	12076200	12076700	12076104-12076730	Intergenic
Chr1	12150800	12151000	AT1G33490	Gene
Chr1	12551900	12552100	AT1G34370	Gene
Chr1	12590900	12591600	12590958-12591348,AT1G34440,AT1TE41020	Gene,Intergenic,TE
Chr1	12744800	12745000	AT1G34760	Gene
Chr1	12847000	12847200	12846615-12847931	Intergenic
Chr1	12967700	12968100	12966899-12967891,12968075-12968088,AT1TE42280,AT1TE42285	Intergenic,TE
Chr1	12996300	12996500	12995372-13000218	Intergenic
Chr1	13546500	13546800	AT1G36180	Gene
Chr1	13559700	13559900	13558492-13559846,AT1TE44380	Intergenic,TE
Chr1	14075500	14075700	AT1TE46245	TE
Chr1	16327500	16327700	16327474-16329002	Intergenic
Chr1	16765300	16765500	AT1G44100,AT1TE55395	Gene,TE
Chr1	16924800	16925400	16924821-16925673,AT1G44810	Gene,Intergenic
Chr1	17177200	17177400	17177023-17177804	Intergenic
Chr1	17181700	17182100	AT1G45545	Gene
Chr1	17418700	17418900	AT1G47480	Gene
Chr1	17980500	17980700	17979528-17981773	Intergenic
Chr1	18033900	18034100	AT1TE59800	TE
Chr1	18236800	18237000	AT1G49300	Gene
Chr1	18333100	18333400	AT1G49530	Gene
Chr1	18409100	18409400	AT1G49740	Gene
Chr1	18518900	18519600	AT1G50010	Gene
Chr1	18737500	18737800	AT1G50600	Gene
Chr1	18938300	18938600	AT1G51120	Gene
Chr1	19032800	19033100	AT1G51340	Gene
Chr1	19123300	19123500	AT1G51570	Gene
Chr1	19354400	19354600	19354354-19354919	Intergenic
Chr1	19380800	19381000	19380747-19380970,19380994-19380995,AT1TE64175,AT1TE64180	Intergenic,TE
Chr1	19670100	19670300	AT1G52820	Gene
Chr1	19954500	19954800	AT1G53460	Gene
Chr1	21470200	21470400	21470365-21470452,AT1TE70850	Intergenic,TE
Chr1	22867000	22867300	22866615-22867770	Intergenic
Chr1	23510300	23510500	AT1G63410,AT1TE77415	Gene,TE
Chr1	23533900	23534200	AT1G63450	Gene
Chr1	24082400	24082800	AT1G64790	Gene
Chr1	24476300	24476500	AT1G65800	Gene
Chr1	24857300	24857800	24856714-24857438,AT1G66640	Gene,Intergenic
Chr1	25750800	25751000	25750275-25752735	Intergenic
Chr1	28515100	28515600	AT1TE93275	TE
Chr1	28515900	28516200	28516118-28516548,AT1TE93275	Intergenic,TE
Chr1	28964600	28964800	28964630-28965772,AT1TE94730	Intergenic,TE
Chr1	29019100	29019400	AT1G77230,AT1G77240	Gene
Chr1	29151200	29151600	AT1G77590	Gene
Chr1	29590000	29590400	29588826-29590945	Intergenic
Chr2	905300	905600	904656-905619	Intergenic
Chr2	2082100	2082500	2082129-2082515,AT2TE09505	Intergenic,TE
Chr2	9048000	9048500	9047579-9048131,AT2G21100	Gene,Intergenic
Chr2	14473100	14473500	14473430-14473665,AT2G34290	Gene,Intergenic
Chr2	17530800	17531000	17530443-17531192	Intergenic
Chr2	17675900	17676100	17675019-17676399	Intergenic
Chr2	18285000	18285200	AT2G44220	Gene
Chr3	136100	136300	AT3G01350	Gene
Chr3	213400	213700	AT3G01540	Gene
Chr3	315700	316100	AT3G01910	Gene
Chr3	557600	558000	557723-558078,AT3G02610	Gene,Intergenic
Chr3	620000	620200	AT3G02850	Gene
Chr3	1409000	1409300	AT3G05050	Gene
Chr3	1513000	1513300	AT3G05310	Gene
Chr3	1560500	1560700	AT3G05410,AT3TE06550	Gene,TE
Chr3	1742000	1742200	AT3G05840	Gene
Chr3	1962800	1963000	1961205-1963668	Intergenic
Chr3	2577600	2577900	AT3G08500	Gene
Chr3	3005300	3005600	AT3G09790	Gene
Chr3	3022600	3022800	AT3G09840	Gene
Chr3	3240800	3241100	AT3G10420	Gene
Chr3	3411900	3412100	3412070-3412911,AT3G10900	Gene,Intergenic
Chr3	8047900	8048600	AT3G22770	Gene
Chr3	8681000	8681200	AT3G24040	Gene
Chr3	8969400	8969600	AT3G24580	Gene
Chr3	9310100	9310400	AT3G25610	Gene
Chr3	9539700	9540000	AT3G26100	Gene
Chr3	9552500	9552900	AT3G26125	Gene
Chr3	9850100	9850300	AT3G26780	Gene
Chr3	9875300	9875500	9874402-9875525	Intergenic
Chr3	9914800	9915000	9914514-9915111	Intergenic
Chr3	9916900	9917100	AT3G26910	Gene
Chr3	9970200	9970500	AT3G27025	Gene
Chr3	10218700	10219000	AT3G27580	Gene
Chr3	10222300	10222500	10221857-10222653	Intergenic
Chr3	10381500	10381700	AT3G27960	Gene
Chr3	10499300	10499500	AT3G28170	Gene
Chr3	10542400	10542600	10542392-10542579,AT3TE43790	Intergenic,TE
Chr3	10553900	10554100	10553908-10554027,AT3TE43860,AT3TE43865	Intergenic,TE
Chr3	10657800	10658000	AT3G28430	Gene
Chr3	10769900	10770200	AT3TE44790	TE
Chr3	11203300	11203600	11202992-11203884	Intergenic
Chr3	11283800	11284000	11283524-11283807,11283961-11283964,AT3TE47015,AT3TE47020	Intergenic,TE
Chr3	11368600	11369200	11367721-11369855	Intergenic
Chr3	11468200	11468400	AT3G29636	Gene
Chr3	12260500	12260800	12259605-12261055	Intergenic
Chr3	12596300	12596600	AT3G30842	Gene
Chr3	12596900	12597200	AT3G30842	Gene
Chr3	12612800	12613200	12612378-12613275	Intergenic
Chr3	14065800	14066000	AT3TE57655,AT3TE57660,AT3TE57665	TE
Chr3	14083900	14084100	AT3G33528	Gene
Chr3	14349700	14350000	AT3TE58895,AT3TE58900	TE
Chr3	14762300	14762500	14762279-14762905	Intergenic
Chr3	15763000	15763200	AT3G43930	Gene
Chr3	15859400	15859700	AT3TE64160	TE
Chr3	16249100	16249300	AT3TE65840	TE
Chr3	16280500	16280700	16280501-16280502,16280559-16280560,AT3TE65975,AT3TE65980,AT3TE65985	Intergenic,TE
Chr3	16390500	16390700	AT3G44900	Gene
Chr3	16393700	16394000	AT3G44910	Gene
Chr3	16783300	16783600	AT3G45710	Gene
Chr3	16951300	16951500	AT3G46160	Gene
Chr3	17177300	17177600	17173752-17178697	Intergenic
Chr3	17253600	17253800	AT3G46840	Gene
Chr3	17368700	17369100	AT3G47170	Gene
Chr3	17467400	17467700	AT3G47400	Gene
Chr3	17741800	17742200	17741861-17742109,AT3G48057,AT3TE71860	Gene,Intergenic,TE
Chr3	18080600	18080900	AT3G48770	Gene
Chr3	18186500	18186900	AT3G49055,AT3G49060	Gene
Chr3	18192600	18192900	AT3G49070	Gene
Chr3	18356200	18356400	AT3G49510	Gene
Chr3	18359600	18360400	AT3G49520	Gene
Chr3	18497100	18497400	AT3G49880	Gene
Chr3	18531000	18531200	AT3G49980	Gene
Chr3	18565400	18565600	AT3G50070	Gene
Chr3	19085500	19085800	AT3G51420,AT3TE77410,AT3TE77415	Gene,TE
Chr3	19151700	19152000	AT3G51630,AT3G51632	Gene
Chr3	19408000	19408300	AT3G52340	Gene
Chr3	19672800	19673100	19670423-19672873,AT3G53065	Gene,Intergenic
Chr3	19707600	19708000	AT3G53180	Gene
Chr3	19883000	19883200	AT3G53620	Gene
Chr3	20853500	20853900	AT3G56210	Gene
Chr3	21152000	21152300	AT3G57140	Gene
Chr3	21277300	21277500	21276013-21277936	Intergenic
Chr3	21625400	21625700	AT3G58460	Gene
Chr3	21852900	21853100	AT3G59100	Gene
Chr3	21895000	21895400	AT3G59220	Gene
Chr3	22040900	22041300	AT3G59670	Gene
Chr3	22064700	22065000	AT3G59730	Gene
Chr3	22219100	22219400	AT3G60140	Gene
Chr3	22391300	22391500	AT3G60570	Gene
Chr3	22483700	22483900	AT3G60850	Gene
Chr3	22545800	22546000	AT3G60961	Gene
Chr3	22548600	22548800	AT3G60961,AT3TE91870	Gene,TE
Chr3	22562700	22562900	AT3TE91920	TE
Chr3	22800800	22801000	AT3G61610	Gene
Chr3	22833200	22833500	AT3G61690	Gene
Chr3	23193100	23193400	AT3G62700	Gene
Chr3	23207400	23207600	23207484-23207485,23207582-23207854,AT3TE94580,AT3TE94585	Intergenic,TE
Chr3	23239000	23239200	23239155-23239446,AT3G62850	Gene,Intergenic
Chr3	23409800	23410100	AT3G63380	Gene
Chr4	96800	97100	AT4G00230	Gene
Chr4	1315600	1316100	AT4TE06710	TE
Chr4	2036400	2036800	2035946-2038208	Intergenic
Chr4	2735200	2735500	2735014-2735506	Intergenic
Chr4	3659300	3659500	3658339-3660562	Intergenic
Chr4	6177800	6178000	6177293-6178395	Intergenic
Chr4	7211200	7211500	AT4G12030	Gene
Chr4	8670700	8671200	8670347-8672070	Intergenic
Chr4	8959900	8960100	8959840-8960413	Intergenic
Chr4	10668800	10669100	AT4G19580	Gene
Chr4	12367800	12368200	AT4G23740	Gene
Chr4	17059000	17059200	AT4G36070	Gene
Chr4	17745400	17745600	AT4G37760	Gene
Chr5	486700	487100	486434-487272	Intergenic
Chr5	491700	492000	491096-492255	Intergenic
Chr5	590700	591100	AT5G02620	Gene
Chr5	617700	618000	AT5G02740	Gene
Chr5	752500	752700	AT5G03160	Gene
Chr5	808900	809300	AT5G03330	Gene
Chr5	1271800	1272000	AT5G04480	Gene
Chr5	1364200	1364500	AT5G04730	Gene
Chr5	1537200	1537500	AT5G05180	Gene
Chr5	1641800	1642000	AT5G05560	Gene
Chr5	1943800	1944200	AT5G06350	Gene
Chr5	1968000	1968200	AT5G06450	Gene
Chr5	2346300	2346500	AT5G07410	Gene
Chr5	2347200	2347400	AT5G07410	Gene
Chr5	2619200	2619400	AT5G08141	Gene
Chr5	2765800	2766100	AT5G08550	Gene
Chr5	3337200	3337500	AT5G10560	Gene
Chr5	4069800	4070000	AT5G12890	Gene
Chr5	4637800	4638200	AT5G14390	Gene
Chr5	5041100	5041400	5041327-5041359,AT5TE18210,AT5TE18215	Intergenic,TE
Chr5	5391500	5391800	AT5G16505,AT5TE19520	Gene,TE
Chr5	5524500	5524700	AT5G16800	Gene
Chr5	5635600	5635900	5635310-5636972	Intergenic
Chr5	5660500	5660700	AT5G17230	Gene
Chr5	5782400	5782600	AT5G17540	Gene
Chr5	5852800	5853200	AT5G17730	Gene
Chr5	7027600	7027800	7026532-7027973	Intergenic
Chr5	7118600	7118800	AT5G20960	Gene
Chr5	7777300	7777900	7776975-7778121	Intergenic
Chr5	8187100	8187300	8186640-8188560	Intergenic
Chr5	8233700	8234300	AT5G24240,AT5G24250	Gene
Chr5	8850500	8850700	8850248-8850535,8850643-8851251,AT5TE32050	Intergenic,TE
Chr5	8851600	8851800	AT5G25430	Gene
Chr5	8952400	8952600	AT5G25752	Gene
Chr5	9056200	9056600	9056024-9056903	Intergenic
Chr5	9102900	9103100	9101636-9103179	Intergenic
Chr5	9206500	9207400	AT5G26270	Gene
Chr5	9388700	9388900	AT5TE34070	TE
Chr5	9502300	9502700	AT5G27000	Gene
Chr5	9818800	9819100	9818769-9820249	Intergenic
Chr5	9904300	9904600	AT5G27890	Gene
Chr5	9956400	9956600	9954436-9956859	Intergenic
Chr5	10265500	10265700	AT5TE37455	TE
Chr5	10431400	10431700	AT5G28470	Gene
Chr5	10942400	10942800	AT5G28920	Gene
Chr5	13747100	13747400	AT5G35560	Gene
Chr5	13749800	13750200	AT5G35570	Gene
Chr5	14089000	14090000	14088529-14090825	Intergenic
Chr5	14119100	14119400	AT5G35970	Gene
Chr5	14241600	14241800	AT5G36180,AT5TE50915	Gene,TE
Chr5	14594400	14594600	14594384-14594447,AT5TE52460	Intergenic,TE
Chr5	14953300	14953500	AT5G37640	Gene
Chr5	14970000	14970300	AT5G37680	Gene
Chr5	15102400	15102700	AT5G37930	Gene
Chr5	15185800	15186200	AT5G38040	Gene
Chr5	15841100	15841300	15840638-15841462	Intergenic
Chr5	15999400	15999600	AT5G39970	Gene
Chr5	16600600	16601000	AT5G41490	Gene
Chr5	16602900	16603200	16601608-16604002	Intergenic
Chr5	16686300	16686600	AT5G41730	Gene
Chr5	16736100	16736300	16735991-16738062	Intergenic
Chr5	16835600	16835800	AT5G42130	Gene
Chr5	16856100	16856300	AT5TE60860	TE
Chr5	17351000	17351300	AT5G43230	Gene
Chr5	17469500	17469800	17469312-17469675,AT5G43500	Gene,Intergenic
Chr5	18015200	18015500	18015403-18015771,AT5G44650	Gene,Intergenic
Chr5	18157000	18157200	AT5G44970	Gene
Chr5	18169500	18169900	AT5G45020	Gene
Chr5	18241800	18242100	AT5G45120	Gene
Chr5	18464100	18464500	AT5G45550	Gene
Chr5	18560400	18560600	AT5G45750	Gene
Chr5	18618100	18618400	AT5G45900	Gene
Chr5	21227900	21228200	AT5G52280	Gene
Chr5	21525100	21525300	AT5G53090	Gene
Chr5	21636400	21636600	AT5G53320	Gene
Chr5	22628100	22628300	AT5TE81425	TE
Chr5	22628600	22628900	AT5TE81425	TE
Chr5	25914200	25914500	AT5G64820	Gene
Chr5	26481200	26481400	26481334-26482936,AT5G66300	Gene,Intergenic
Chr5	26826600	26826900	AT5G67240	Gene

## Sheet: hyperCHGnac50_52
Hyper mCHG DMRs in 6b4 nac50 nac52
Chr3	15501000	15501200	15499327-15502143	Intergenic

[truncated: 9 more sheets: hypoCHGnac50_52, hyperCHHnac50_52, hypoCHHnac50_52, hyperCGibm1, hypoCGibm1, hyperCHGibm1, hypoCHGibm1, hyperCHHibm1, hypoCHHibm1]
